# Supplementary material for: Temperature-Regulated Synthesis of Hyaluronic Acid-Interpenetrated Polyacrylamide/Poly(Acrylic Acid Sodium Salt) Semi-Interpenetrated Polymer Network Gel for the Removal of Methyl Violet
Source: Gels. 2024 Aug 28;10(9):556. doi: 10.3390/gels10090556 (PMC11431609; doi:10.3390/gels10090556)
Supplement: Supplementary file 1 [file gels-10-00556-s001.zip]

Archive with 1 entries (1 files):
- gels-3162384-supplementary.pdf
